# Supplementary material for: Clostridium acetobutylicum grows vegetatively in a biofilm rich in heteropolysaccharides and cytoplasmic proteins
Source: Biotechnol Biofuels. 2018 Nov 20;11:315. doi: 10.1186/s13068-018-1316-4 (PMC6245871; doi:10.1186/s13068-018-1316-4)
Supplement: Supplementary file 2 — Additional file 2. Full list of the biofilm proteins and relevant gene expression data. [file 13068_2018_1316_MOESM2_ESM.xlsx]

## Sheet: Sheet1
Supplymentary File 2: All Clostridium acetobutylicum biofilm proteins identified by LC-MS/MS
	GI number	Score	Mass	Matches	Sequences	emPAI	Description
1	gi|724477154|gb|KHD37018.1|	10961	58166	637 (408)	32 (29)	12.28	molecular chaperone GroEL
2	gi|15026695|gb|AAK81520.1|AE007856_4	8141	20493	261 (187)	13 (10)	10.3	Rubrerythrin
3	gi|15026203|gb|AAK81075.1|AE007809_1	5404	43482	320 (207)	21 (18)	6.76	Elongation Factor Tu (Ef-Tu)
4	gi|15025228|gb|AAK80186.1|AE007723_4	4951	129740	345 (191)	57 (43)	3.68	Pyruvate:ferredoxin oxidoreductase
5	gi|15022914|gb|AAK78076.1|AE007521_10	4301	37867	229 (154)	18 (11)	2.83	Ketol-acid reductoisomerase
6	gi|298083|emb|CAA51344.1|	3768	95774	288 (175)	40 (32)	3.24	alcohol dehydrogenase E
7	gi|325510964|gb|ADZ22600.1|	3556	47277	292 (139)	19 (17)	10.34	putative S-layer protein
8	gi|3135667|gb|AAC16553.1|	2446	29503	148 (80)	14 (10)	7.46	flagellin
9	gi|15024795|gb|AAK79785.1|AE007691_3	2393	9024	116 (98)	5 (4)	2.72	Phosphocarrier Protein (Hpr)
10	gi|15025743|gb|AAK80656.1|AE007768_10	2299	28089	102 (71)	18 (14)	9.53	Electron transfer flavoprotein beta-subunit
11	gi|144831|gb|AAA23246.1|	2280	65723	173 (77)	34 (24)	3.77	dnaK
12	gi|2829138|gb|AAC13160.1|	1619	35999	153 (72)	17 (15)	8.06	glyceraldehyde-3-phosphate dehydrogenase
13	gi|475715|gb|AAA82724.1|	1247	41443	98 (53)	20 (16)	3.65	acetyl coenzyme A acetyltransferase (thiolase)
14	gi|15026653|gb|AAK81482.1|AE007852_4	1128	48599	100 (51)	16 (10)	2.97	Probable S-layer protein
15	gi|15026283|gb|AAK81147.1|AE007817_1	1113	10341	120 (59)	7 (6)	4.67	DNA binding protein HU
16	gi|114810|sp|P23673.1|CTFB_CLOAB	1098	23666	60 (33)	9 (8)	4.59	Full=Acetoacetyl-CoA:acetate/butyrate CoA-transferase subunit B
17	gi|15026204|gb|AAK81076.1|AE007809_2	1075	76526	89 (40)	26 (19)	1.52	Translation elongation factor EF-G
18	gi|2829139|gb|AAC13161.1|	1041	42585	65 (36)	16 (12)	2.83	phosphoglycerate kinase
19	gi|15023381|gb|AAK78498.1|AE007566_8	875	50959	66 (27)	18 (13)	1.4	Pyruvate kinase (pykA)
20	gi|15023593|gb|AAK78690.1|AE007586_7	865	46830	82 (32)	15 (12)	1.97	Enolase
21	gi|15026394|gb|AAK81247.1|AE007828_7	805	72590	67 (36)	29 (19)	1.65	Molecular chaperone, HSP90 family
22	gi|15025668|gb|AAK80588.1|AE007761_7	782	49565	59 (37)	24 (19)	3.68	FKBP-type peptidyl-prolyl cis-transisomerase (trigger factor)
23	gi|40363|emb|CAA46374.1|	757	17734	52 (29)	12 (7)	3.79	heat shock protein
24	gi|144826|gb|AAA23242.1|	745	10420	69 (27)	8 (5)	4.58	groES
25	gi|15026138|gb|AAK81015.1|AE007804_8	744	39146	49 (33)	16 (15)	3.67	Butyrate kinase, BUK
26	gi|15024333|gb|AAK79363.1|AE007651_6	732	55488	47 (29)	23 (17)	1.82	AICAR transformylase/IMP cyclohydrolase
27	gi|298085|emb|CAA51345.1|	725	23797	36 (22)	10 (8)	3.26	acetoacetate decarboxylase
28	gi|1055221|gb|AAA95970.1|	719	36317	74 (29)	15 (10)	1.85	putative a-subunit of electron-transfer flavoprotein
29	gi|4323568|gb|AAD16426.1|	658	51119	44 (30)	20 (18)	2.48	ATP synthase subunit beta
30	gi|15023718|gb|AAK78803.1|AE007598_7	657	30482	53 (23)	12 (8)	1.54	Fructose-bisphosphate aldolase
31	gi|325511048|gb|ADZ22684.1|	653	61127	71 (31)	13 (12)	1.08	Oligopeptide ABC transporter, periplasmic substrate-binding component
32	gi|15023463|gb|AAK78572.1|AE007574_10	636	31926	89 (27)	18 (7)	1	Predicted phosphate-utilizing enzyme involved in pyridoxine/purine/histidine biosynthesis
33	gi|15026139|gb|AAK81016.1|AE007804_9	627	32321	52 (30)	16 (12)	4.28	Phosphate butyryltransferase
34	gi|15026149|gb|AAK81025.1|AE007805_6	614	76274	41 (19)	11 (8)	0.59	TPR-repeat-containing protein; Cell-adhesion domain
35	gi|15023773|gb|AAK78853.1|AE007603_4	608	45684	54 (31)	16 (15)	2.51	Cyclopropane fatty acid synthase
36	gi|15025470|gb|AAK80406.1|AE007745_5	572	15611	43 (24)	8 (7)	7.66	Flavodoxin
37	gi|1055218|gb|AAA95967.1|	571	28400	49 (28)	12 (10)	4.89	crotonase
38	gi|15024716|gb|AAK79713.1|AE007684_1	556	8602	45 (21)	4 (3)	6.86	Acyl carrier protein, ACP
39	gi|15026211|gb|AAK81082.1|AE007810_1	553	12670	85 (24)	7 (5)	4.35	Ribosomal protein L7/L12
40	gi|144731|gb|AAA23207.1|	552	43487	45 (22)	10 (8)	0.93	butanol dehydrogenase
41	gi|1055219|gb|AAA95968.1|	544	41474	42 (24)	15 (11)	2.16	putative butyryl-CoA dehydrogenase
42	gi|15026733|gb|AAK81555.1|AE007859_1	533	63074	30 (20)	19 (14)	1.26	Oligopeptide ABC transporter, periplasmic substrate-binding component
43	gi|15024329|gb|AAK79359.1|AE007651_2	527	27055	47 (24)	13 (8)	1.84	Phosphoribosylaminoimidazolesuccinocarboxamide (SAICAR) synthase
44	gi|113344|sp|P23670.1|ADC_CLOAB	515	27690	30 (20)	14 (10)	2.5	Acetoacetate decarboxylase
45	gi|15025822|gb|AAK80727.1|AE007776_3	507	46286	28 (21)	13 (11)	1.45	O-acetylhomoserine sulfhydrylase
46	gi|4323566|gb|AAD16424.1|	485	55369	35 (21)	16 (12)	1.12	ATP synthase subunit alpha
47	gi|15026209|gb|AAK81081.1|AE007809_7	479	139619	39 (21)	23 (19)	0.55	DNA-dependent RNA polymerase beta subunit
48	gi|15023938|gb|AAK79003.1|AE007618_6	476	44804	42 (21)	15 (9)	1.52	Flavoprotein
49	gi|15023897|gb|AAK78966.1|AE007614_14	469	55721	37 (16)	22 (12)	0.99	Glutamyl-tRNA synthetase
50	gi|15025235|gb|AAK80192.1|AE007724_1	465	32918	45 (20)	16 (11)	2.16	Cysteine synthase/cystathionine beta-synthase, CysK
51	gi|15025621|gb|AAK80545.1|AE007757_4	461	17599	33 (19)	6 (5)	3.06	Hypothetical protein CA_C2597
52	gi|15024331|gb|AAK79361.1|AE007651_4	461	35865	27 (17)	13 (8)	1.22	Phosphoribosylaminoimidazol (AIR) synthetase
53	gi|2829140|gb|AAC13162.1|	452	26698	43 (17)	16 (11)	3.1	triosephosphate isomerase
54	gi|724474794|gb|KHD34708.1|	450	92110	44 (20)	30 (15)	0.75	Clp protease ClpX
55	gi|15024809|gb|AAK79798.1|AE007692_6	448	9203	40 (19)	5 (4)	5.86	Host factor I protein Hfq
56	gi|15022974|gb|AAK78131.1|AE007526_10	447	35632	30 (21)	15 (11)	1.66	ABC transporter, ATP-binding protein
57	gi|15023879|gb|AAK78949.1|AE007613_5	444	45302	21 (15)	10 (9)	0.88	Argininosuccinate synthase
58	gi|15024615|gb|AAK79621.1|AE007675_1	440	140497	45 (17)	29 (15)	0.41	phosphoribosylformylglycinamidine (FGAM) synthase
59	gi|15026759|gb|AAK81579.1|AE007861_1	437	52510	27 (16)	17 (12)	1.08	NADP-dependent glyceraldehyde-3-phosphate dehydrogenase
60	gi|1055222|gb|AAA95971.1|	433	30753	35 (17)	13 (9)	2.09	3-hydroxybutyryl-CoA dehydrogenase
61	gi|15023878|gb|AAK78948.1|AE007613_4	417	36173	26 (17)	12 (11)	2.12	Isocitrate dehydrogenase
62	gi|15025734|gb|AAK80647.1|AE007768_1	406	52497	39 (21)	20 (13)	1.34	IMP dehydrogenase
63	gi|15026046|gb|AAK80931.1|AE007796_1	396	7307	81 (23)	3 (2)	6.19	Cold shock protein
64	gi|15026830|gb|AAK81644.1|AE007867_11	393	10906	12 (7)	7 (2)	1.29	Ribosomal protein S6
65	gi|15025346|gb|AAK80293.1|AE007734_7	387	65016	30 (15)	16 (8)	0.48	Phosphomannomutase
66	gi|15024791|gb|AAK79782.1|AE007690_9	382	8875	13 (11)	3 (3)	2.77	Stage V sporulation protein, spoVS
67	gi|15024711|gb|AAK79709.1|AE007683_8	375	44656	25 (12)	13 (9)	1.04	Acetate kinase
68	gi|15026212|gb|AAK81083.1|AE007810_2	372	18711	28 (11)	9 (3)	1.28	Ribosomal protein L10
69	gi|15025901|gb|AAK80799.1|AE007783_6	367	43297	22 (12)	14 (7)	0.67	S-adenosylmethionine synthetase
70	gi|14994444|gb|AAK76874.1|AE001438_127	359	28066	22 (14)	11 (8)	1.74	Glycogen-binding regulatory subunit of S/T protein phosphatase I (plasmid)
71	gi|15024760|gb|AAK79753.1|AE007688_2	359	33800	45 (17)	18 (9)	1.8	Translation elongation factor Ts
72	gi|15024344|gb|AAK79373.1|AE007652_3	352	54861	44 (16)	23 (8)	0.59	Beta-glucosidase
73	gi|724477332|gb|KHD37196.1|	352	129849	22 (12)	17 (10)	0.28	alpha-glucosidase
74	gi|15025130|gb|AAK80096.1|AE007715_1	339	34674	23 (16)	15 (11)	1.73	Exopolyphosphatase
75	gi|15026296|gb|AAK81159.1|AE007818_5	334	10802	22 (11)	4 (3)	2.04	Stage V sporulation protein G
76	gi|15024823|gb|AAK79811.1|AE007693_9	332	72400	29 (16)	14 (9)	0.49	penicillin tolerance LytB domain/S1 ribosomal protein fusion
77	gi|15023064|gb|AAK78211.1|AE007536_3	326	48945	28 (20)	17 (14)	1.49	Inactivated predicted Zn-dependent protease, PMBA ortholog
78	gi|15023906|gb|AAK78974.1|AE007615_8	315	47678	20 (14)	13 (9)	0.95	Homoserine dehydrogenase
79	gi|15024759|gb|AAK79752.1|AE007688_1	313	26178	26 (13)	11 (7)	1.31	Ribosomal protein S2
80	gi|15025400|gb|AAK80343.1|AE007738_11	310	43256	21 (14)	11 (8)	0.8	N-acetylornithine aminotransferase
81	gi|15026477|gb|AAK81322.1|AE007836_4	304	42276	12 (9)	8 (6)	0.57	NADH-dependent butanol dehydrogenase
82	gi|15026170|gb|AAK81044.1|AE007807_2	300	35564	19 (11)	12 (6)	0.71	DNA-dependent RNA polymerase alpha subunit
83	gi|15024647|gb|AAK79650.1|AE007678_6	299	67861	29 (13)	14 (10)	0.68	TYPA/BIPA type GTPase
84	gi|15026191|gb|AAK81064.1|AE007808_17	299	7908	9 (7)	3 (3)	5.35	Ribosomal protein L29
85	gi|15026339|gb|AAK81198.1|AE007822_4	297	14419	24 (12)	8 (4)	2.57	Uncharacterized conserved protein, YTFJ B.subtilis ortholog
86	gi|15023229|gb|AAK78360.1|AE007552_10	293	30034	12 (8)	7 (4)	0.52	Periplasmic amino acid-binding protein
87	gi|15025587|gb|AAK80514.1|AE007754_12	292	24966	26 (11)	10 (7)	1.73	NifU-related domain containing protein
88	gi|12965363|gb|AAK08126.1|	291	41659	15 (9)	9 (5)	0.58	NADH-rubredoxin oxidoreductase
89	gi|15024781|gb|AAK79773.1|AE007689_11	289	78567	27 (12)	16 (9)	0.44	Polyribonucleotide nucleotidyltransferase
90	gi|15023790|gb|AAK78868.1|AE007605_1	288	37362	27 (16)	14 (9)	1.15	DAHP synthase related protein
91	gi|15026239|gb|AAK81108.1|AE007812_4	284	39069	18 (9)	9 (6)	0.63	Isopropylmalate dehydrogenase
92	gi|15023538|gb|AAK78639.1|AE007582_1	283	51531	24 (11)	16 (8)	0.64	Sugar ABC transporter, periplasmic sugar-bindind protein
93	gi|15025687|gb|AAK80605.1|AE007763_4	282	77036	28 (13)	19 (12)	0.65	Glutamine synthetase type III
94	gi|15025218|gb|AAK80177.1|AE007722_6	282	77641	20 (12)	15 (8)	0.39	Chemotaxis histidine kinase, CheA (contains CheW-like adaptor domain)
95	gi|15026205|gb|AAK81077.1|AE007809_3	280	17792	25 (12)	8 (5)	1.84	Ribosomal protein S7
96	gi|15024729|gb|AAK79725.1|AE007685_1	274	13029	15 (12)	4 (4)	1.55	Ribosomal protein L19
97	gi|15025341|gb|AAK80288.1|AE007734_2	274	40812	22 (11)	12 (7)	1.01	DTDP-D-glucose 4,6-dehydratase
98	gi|15025373|gb|AAK80318.1|AE007736_8	272	73492	19 (11)	12 (8)	0.42	Threonyl-tRNA synthetase
99	gi|15024425|gb|AAK79447.1|AE007659_2	270	37830	53 (22)	12 (10)	1.52	Branched-chain-amino-acid transaminase (ilvE)
100	gi|15022935|gb|AAK78095.1|AE007523_10	267	59033	23 (11)	18 (8)	0.54	GTPase, sulfate adenylate transferase subunit 1
101	gi|15025891|gb|AAK80790.1|AE007782_4	267	96041	27 (14)	18 (11)	0.5	Preprotein translocase subunit SecA (ATPase, RNA helicase)
102	gi|15026194|gb|AAK81067.1|AE007808_20	266	12365	7 (5)	5 (4)	2.41	Ribosomal protein L22
103	gi|724474838|gb|KHD34752.1|	262	132440	29 (12)	21 (11)	0.31	DNA-directed RNA polymerase subunit beta'
104	gi|15026213|gb|AAK81084.1|AE007810_3	254	24445	13 (7)	7 (5)	0.9	Ribosomal protein L1
105	gi|14994428|gb|AAK76858.1|AE001438_111	254	26906	13 (8)	10 (7)	1.27	Solo B3/4 domain (OB-fold DNA/RNA-binding) of Phe-aaRS-beta (plasmid)
106	gi|15026368|gb|AAK81224.1|AE007825_8	254	41244	13 (8)	7 (5)	0.59	Iron-regulated ABC-type transporter membrane component (SufB)
107	gi|15025586|gb|AAK80513.1|AE007754_11	253	35733	26 (18)	14 (11)	2.17	Hypothetical protein CA_C2564
108	gi|15026178|gb|AAK81051.1|AE007808_4	253	24272	12 (10)	7 (7)	1.46	Adenylate kinase
109	gi|15026366|gb|AAK81222.1|AE007825_6	250	27422	38 (16)	12 (8)	1.5	Iron-regulated ABC transporter ATPase subunit (SufC), VEG296 B.subtilis ortholog
110	gi|15023118|gb|AAK78260.1|AE007541_5	249	28323	14 (8)	9 (5)	0.74	Peptidil-prolyl cis-trans isomerase
111	gi|724478549|gb|KHD38404.1|	246	45953	19 (7)	14 (6)	0.52	serine hydroxymethyltransferase
112	gi|15023649|gb|AAK78740.1|AE007592_1	245	45812	18 (10)	11 (7)	0.63	NADPH-dependent glutamate synthase beta chain
113	gi|15023907|gb|AAK78975.1|AE007615_9	244	56655	23 (11)	16 (7)	0.49	Threonine synthase
114	gi|724478115|gb|KHD37970.1|	242	167872	39 (11)	28 (10)	0.21	glutamate synthase
115	gi|15026182|gb|AAK81055.1|AE007808_8	241	17425	19 (9)	10 (5)	1.9	Ribosomal protein S5
116	gi|336293791|gb|AEI34923.1|	241	41757	10 (8)	6 (5)	0.58	Hypothetical Protein SMB_L004 (plasmid)
117	gi|15025540|gb|AAK80471.1|AE007750_5	239	60325	22 (9)	5 (3)	0.24	Extracellular neutral metalloprotease, NPRE
118	gi|15026268|gb|AAK81134.1|AE007815_4	238	17701	12 (8)	7 (5)	1.4	Transcription elongation factor, greA
119	gi|15025966|gb|AAK80858.1|AE007789_4	236	14107	13 (8)	4 (4)	1.95	Aspartate 1-decarboxylase
120	gi|15026185|gb|AAK81058.1|AE007808_11	236	14786	22 (8)	5 (4)	1.29	Ribosomal protein S8
121	gi|15025342|gb|AAK80289.1|AE007734_3	236	32100	17 (6)	8 (4)	0.64	DTDP-glucose pyrophosphorylase
122	gi|15022833|gb|AAK78001.1|AE007515_1	232	40238	19 (9)	10 (5)	0.48	Aminotransferase
123	gi|15023736|gb|AAK78819.1|AE007600_2	228	17995	9 (5)	3 (3)	0.68	Ribonuclease precursor (barnase), secreted
124	gi|15025758|gb|AAK80669.1|AE007770_2	227	51775	15 (10)	12 (7)	0.54	Deacethylase/dipeptidase/desuccinylase family of Zn-dependent hydrolases
125	gi|15025083|gb|AAK80053.1|AE007711_10	226	21120	9 (5)	4 (3)	0.56	Translation elongation factor P
126	gi|433079|emb|CAA48792.1|	225	40832	9 (6)	6 (4)	0.37	DnaJ
127	gi|15026633|gb|AAK81464.1|AE007850_5	219	44641	14 (10)	8 (7)	0.65	UDP-N-acetylglucosamine enolpyruvyl transferase
128	gi|15023948|gb|AAK79012.1|AE007619_4	218	51579	25 (9)	13 (5)	0.36	Pyruvate kinase
129	gi|15026193|gb|AAK81066.1|AE007808_19	217	24781	31 (12)	13 (6)	2.13	Ribosomal protein S3
130	gi|15025711|gb|AAK80627.1|AE007765_9	217	49930	13 (6)	8 (4)	0.29	Glucose-6-phosphate isomerase
131	gi|15026668|gb|AAK81495.1|AE007854_2	213	17902	12 (5)	6 (4)	1	Biotin carboxyl carrier protein of acetyl-CoA carboxylase
132	gi|15023592|gb|AAK78689.1|AE007586_6	207	56423	34 (13)	15 (8)	0.76	2,3-bisphosphoglycerate-independent phosphoglycerate mutase gene
133	gi|15026272|gb|AAK81137.1|AE007816_1	205	61096	17 (7)	11 (6)	0.37	Formate--tetrahydrofolate ligase
134	gi|15026200|gb|AAK81073.1|AE007808_26	204	11474	8 (6)	5 (4)	1.87	Ribosomal protein S10
135	gi|15026388|gb|AAK81241.1|AE007828_1	199	58575	8 (5)	2 (2)	0.18	Predicted membrane protein
136	gi|15025344|gb|AAK80291.1|AE007734_5	199	34456	17 (9)	11 (6)	0.9	UTP-glucose-1-phosphate uridylyltransferase
137	gi|15024938|gb|AAK79919.1|AE007700_8	196	31970	18 (9)	13 (8)	1.21	Predicted aldo/keto reductase, YTBE/YVGN B.subtilis ortholog
138	gi|15023462|gb|AAK78571.1|AE007574_9	192	16647	17 (8)	7 (5)	1.52	Riboflavin synthase beta-chain
139	gi|15022834|gb|AAK78002.1|AE007515_2	188	33454	12 (7)	8 (6)	0.77	D-3-phosphoglycerate dehydrogenase
140	gi|15023156|gb|AAK78294.1|AE007545_11	187	25021	10 (6)	5 (5)	0.87	Phage shock protein A
141	gi|15023877|gb|AAK78947.1|AE007613_3	185	70217	20 (9)	13 (6)	0.38	Aconitase A
142	gi|15025393|gb|AAK80336.1|AE007738_4	184	25274	15 (7)	6 (5)	0.86	Tetrahydrodipicolinate N-succinyltransferase
143	gi|15026196|gb|AAK81069.1|AE007808_22	183	30175	13 (6)	7 (5)	0.69	Ribosomal protein L2
144	gi|15023887|gb|AAK78956.1|AE007614_4	183	84406	21 (8)	17 (7)	0.31	Pyruvate-formate lyase
145	gi|15024780|gb|AAK79772.1|AE007689_10	182	10251	10 (7)	6 (5)	4.77	Ribosomal Protein S15
146	gi|15024004|gb|AAK79062.1|AE007625_6	181	35015	14 (7)	9 (7)	0.89	GlpX-like protein (Fructose-1,6-bisphosphatase related protein)
147	gi|15026698|gb|AAK81523.1|AE007856_7	179	32540	16 (8)	11 (6)	0.79	Dihydrodipicolinate synthase
148	gi|15023846|gb|AAK78920.1|AE007609_13	179	72776	10 (6)	9 (6)	0.3	Transketolase
149	gi|15023380|gb|AAK78497.1|AE007566_7	178	34343	7 (6)	7 (6)	0.74	6-phosphofructokinase
150	gi|15025849|gb|AAK80752.1|AE007778_5	176	81646	15 (6)	12 (5)	0.22	Beta-lactamase class C domain (PBPX family) containing protein
151	gi|15026240|gb|AAK81109.1|AE007812_5	176	18355	9 (6)	6 (5)	1.33	3-isopropylmalate dehydratase, small subunit
152	gi|15023558|gb|AAK78658.1|AE007583_5	176	13576	7 (6)	4 (4)	2.08	Nitrogen regulatory protein PII, gene nrgB
153	gi|15025097|gb|AAK80066.1|AE007712_2	176	48009	6 (4)	4 (2)	0.14	Contains cell adhesion domain
154	gi|15023153|gb|AAK78291.1|AE007545_8	175	9472	11 (7)	4 (3)	1.57	Regulators of stationary/sporulation gene expression, abrB B.subtilis ortholog
155	gi|724478116|gb|KHD37971.1|	174	54124	17 (9)	11 (7)	0.51	glutamate synthase
156	gi|15024330|gb|AAK79360.1|AE007651_3	173	52204	11 (6)	7 (5)	0.36	Glutamine phosphoribosylpyrophosphate amidotransferase
157	gi|15024745|gb|AAK79740.1|AE007686_6	168	64864	18 (8)	14 (6)	0.35	Predicted membrane protein
158	gi|15022927|gb|AAK78087.1|AE007523_2	168	45573	15 (8)	9 (6)	0.52	O-acetylhomoserine sulfhydrylase
159	gi|15024295|gb|AAK79329.1|AE007647_9	166	27059	22 (8)	10 (6)	1.01	Dethiobiotin synthetase
160	gi|14994374|gb|AAK76804.1|AE001438_57	166	22329	10 (5)	7 (2)	0.52	Rare lipoprotein A RLPA releated protein (plasmid)
161	gi|15023117|gb|AAK78259.1|AE007541_4	165	48399	16 (8)	9 (6)	0.49	Aspartate kinase
162	gi|15026667|gb|AAK81494.1|AE007854_1	165	15428	12 (7)	4 (2)	0.82	Hydroxymyristoyl-(acyl carrier protein) dehydratase
163	gi|144830|gb|AAA23245.1|	164	22705	13 (6)	9 (4)	0.73	grpE
164	gi|15025667|gb|AAK80587.1|AE007761_6	163	21467	10 (6)	4 (3)	0.55	Protease subunits of ATP-dependent protease, ClpP
165	gi|15025223|gb|AAK80182.1|AE007722_11	163	71633	17 (7)	12 (7)	0.37	Uncharacterized conserved protein
166	gi|15025449|gb|AAK80387.1|AE007743_9	163	45613	15 (8)	7 (6)	0.63	HtrA-like serine protease (with PDZ domain)
167	gi|14994384|gb|AAK76814.1|AE001438_67	161	33465	11 (7)	7 (4)	0.46	Mannose-specific phosphotransferase system component IID (plasmid)
168	gi|15026241|gb|AAK81110.1|AE007812_6	161	45784	18 (7)	9 (6)	0.52	3-Isopropylmalate dehydratase, large subunit
169	gi|15023407|gb|AAK78521.1|AE007569_8	160	63415	16 (4)	11 (4)	0.22	Methyl-accepting chemotaxis protein
170	gi|15026151|gb|AAK81027.1|AE007805_8	159	60068	26 (8)	13 (5)	0.38	Phosphoenolpyruvate-protein kinase (PTS system enzyme I)
171	gi|15025689|gb|AAK80607.1|AE007763_6	158	128256	40 (13)	26 (12)	0.35	Pyruvate carboxylase, PYKA
172	gi|15024794|gb|AAK79784.1|AE007691_2	155	44119	13 (5)	10 (5)	0.44	Aspartate Aminotransferase
173	gi|15025903|gb|AAK80801.1|AE007783_8	155	36661	8 (5)	6 (4)	0.41	Shape-determining protein envB (HSP70 family charepones)
174	gi|15025964|gb|AAK80856.1|AE007789_2	154	30168	10 (4)	5 (3)	0.37	Ketopantoate hydroxymethyltransferase
175	gi|15026198|gb|AAK81071.1|AE007808_24	153	22851	20 (10)	9 (6)	1.6	Ribosomal protein L4
176	gi|15026238|gb|AAK81107.1|AE007812_3	150	58899	13 (6)	9 (6)	0.39	Dihydroxy-acid dehydratase
177	gi|15024168|gb|AAK79214.1|AE007637_4	150	35785	25 (6)	14 (4)	0.43	mreB
178	gi|15025367|gb|AAK80312.1|AE007736_2	150	89238	21 (8)	16 (5)	0.2	Phenylalanyl-tRNA synthetase (beta subunit)
179	gi|15024789|gb|AAK79780.1|AE007690_7	147	38179	25 (7)	14 (4)	0.39	RECA recombinase, ATPase
180	gi|15023843|gb|AAK78917.1|AE007609_10	147	27809	16 (6)	9 (4)	0.57	Imidazoleglycerol-phosphate synthase
181	gi|15026199|gb|AAK81072.1|AE007808_25	147	22599	19 (8)	5 (5)	0.99	Ribosomal protein L3
182	gi|15024176|gb|AAK79221.1|AE007638_3	146	28865	12 (5)	7 (5)	0.73	Septum site-determining protein MinD, ATPase
183	gi|15025994|gb|AAK80884.1|AE007791_4	146	18007	7 (3)	2 (1)	0.19	Uncharacterized conserved protein fron YGAG family, predicted metal-dependent enzyme
184	gi|15026287|gb|AAK81151.1|AE007817_5	144	40133	6 (5)	4 (3)	0.27	Parvulin-like peptidyl-prolyl isomerase, PRSA B.subtilis ortholog
185	gi|15026187|gb|AAK81060.1|AE007808_13	143	20706	17 (8)	10 (5)	1.12	Ribosomal protein L5
186	gi|15025467|gb|AAK80403.1|AE007745_2	143	45471	18 (8)	13 (8)	0.75	Predicted flavoprotein
187	gi|15026224|gb|AAK81094.1|AE007811_1	142	29370	10 (6)	7 (5)	0.71	Tryptophan synthase alpha chain
188	gi|724478388|gb|KHD38243.1|	141	39652	10 (6)	8 (5)	0.49	Xaa-Pro dipeptidase
189	gi|15024702|gb|AAK79701.1|AE007682_11	141	60105	14 (6)	9 (4)	0.31	Predicted kinase related to hydroxyacetone kinase, YLOV ortholog
190	gi|1790875|gb|AAB41130.1|	140	71812	10 (4)	7 (3)	0.14	DNA gyrase subunit B
191	gi|15022953|gb|AAK78111.1|AE007525_5	140	12035	16 (7)	8 (5)	2.52	Uncharacterized conserved protein, YbaB family
192	gi|15023028|gb|AAK78178.1|AE007533_2	139	39518	16 (6)	11 (6)	0.62	NADH-dependent flavine oxidoreductase
193	gi|15025666|gb|AAK80586.1|AE007761_5	139	47980	17 (10)	13 (7)	0.59	ATP-dependent protease Clp, ATPase subunit ClpX
194	gi|14994382|gb|AAK76812.1|AE001438_65	138	35282	8 (2)	5 (2)	0.2	Mannose-specific phosphotransferase system component IIAB (plasmid)
195	gi|15023335|gb|AAK78456.1|AE007562_3	137	45899	9 (4)	6 (4)	0.32	Peptidase T (aminotripeptidase), gene pepT
196	gi|15025701|gb|AAK80618.1|AE007764_10	134	11594	13 (5)	6 (4)	1.84	Glu-tRNAGln amidotransferase subunit C
197	gi|15026063|gb|AAK80947.1|AE007797_9	133	113707	14 (5)	14 (5)	0.15	Zn-dependent peptidase, insulinase family
198	gi|15023423|gb|AAK78535.1|AE007571_1	133	27750	11 (8)	6 (5)	0.97	Uncharacterised conserved protein
199	gi|15025273|gb|AAK80226.1|AE007728_5	131	68428	18 (5)	14 (5)	0.26	Aspartyl-tRNA synthetase
200	gi|15026031|gb|AAK80918.1|AE007794_10	128	55117	11 (6)	10 (6)	0.42	Glu-tRNAGln amidotransferase subunit B
201	gi|15026267|gb|AAK81133.1|AE007815_3	127	59795	18 (8)	12 (7)	0.45	Lysyl-tRNA synthetase
202	gi|15024762|gb|AAK79755.1|AE007688_4	126	20817	10 (4)	4 (2)	0.35	Ribosome recycling factor
203	gi|15025468|gb|AAK80404.1|AE007745_3	126	13782	6 (3)	2 (1)	0.25	Desulfoferrodoxin
204	gi|15024899|gb|AAK79882.1|AE007698_16	126	15028	5 (4)	2 (1)	0.51	Phage related SSB-like protein
205	gi|15024555|gb|AAK79567.1|AE007669_10	125	73179	15 (3)	14 (2)	0.09	Methyl-accepting chemotaxis-like protein (chemotaxis sensory transducer)
206	gi|15026047|gb|AAK80932.1|AE007796_2	125	73913	15 (8)	10 (6)	0.36	Methionyl-tRNA synthetase
207	gi|15023764|gb|AAK78845.1|AE007602_6	125	33837	13 (6)	9 (5)	0.6	Thioredoxine reductase
208	gi|15024683|gb|AAK79683.1|AE007681_4	124	10092	5 (4)	3 (3)	1.42	Uncharacterized conserved protein, YLOA ortholog
209	gi|15026214|gb|AAK81085.1|AE007810_4	124	14737	7 (4)	5 (2)	0.86	Ribosomal protein L11
210	gi|15026228|gb|AAK81098.1|AE007811_5	123	35962	6 (3)	4 (2)	0.19	Anthranilate phosphoribosyltransferase
211	gi|15025106|gb|AAK80075.1|AE007712_11	121	25512	9 (3)	6 (3)	0.45	Nucleoside phosphorylase
212	gi|15025300|gb|AAK80251.1|AE007730_6	120	27359	6 (4)	4 (2)	0.41	Uncharacterized conserved protein, YebC family
213	gi|15024334|gb|AAK79364.1|AE007651_7	120	46238	7 (5)	6 (5)	0.41	Phosphoribosylamine-glycine ligase
214	gi|15023946|gb|AAK79010.1|AE007619_2	118	7366	11 (5)	3 (2)	1.2	Hypothetical protein CA_C1034
215	gi|15022819|gb|AAK77989.1|AE007513_2	118	41373	15 (6)	10 (4)	0.36	DNA polymerase III beta subunit
216	gi|15023679|gb|AAK78768.1|AE007594_5	117	32317	13 (6)	10 (5)	0.63	D-amino acid aminotransferase
217	gi|60391227|sp|P69000.1|MAP1_CLOAB	114	27455	9 (6)	8 (5)	0.77	Methionine aminopeptidase
218	gi|15024657|gb|AAK79659.1|AE007679_5	113	39422	10 (6)	6 (5)	0.5	Cell division GTPase FtsZ
219	gi|724478560|gb|KHD38415.1|	113	18998	9 (5)	7 (5)	1.26	adenine phosphoribosyltransferase
220	gi|15026162|gb|AAK81037.1|AE007806_10	113	14474	4 (3)	2 (2)	0.53	Ribosomal protein S9
221	gi|15026034|gb|AAK80921.1|AE007794_13	112	49826	15 (6)	9 (5)	0.38	Aspartyl-tRNA synthetase
222	gi|15026189|gb|AAK81062.1|AE007808_15	111	13211	16 (7)	6 (5)	2.16	Ribosomal protein L14
223	gi|15025927|gb|AAK80823.1|AE007785_8	110	16873	9 (5)	4 (2)	0.44	Ribose 5-phosphate isomerase, RpiB
224	gi|15023508|gb|AAK78612.1|AE007579_2	110	6892	16 (3)	2 (1)	0.52	Zinc finger domain
225	gi|15024796|gb|AAK79786.1|AE007691_4	109	54690	15 (8)	12 (6)	0.51	Adenylosuccinate lyase
226	gi|1790876|gb|AAB41131.1|	109	92765	16 (6)	10 (5)	0.19	DNA gyrase subunit A
227	gi|15023180|gb|AAK78315.1|AE007548_5	109	19577	8 (6)	6 (4)	0.89	Hypothetical protein, CF-21 family
228	gi|724474704|gb|KHD34624.1|	108	40782	12 (4)	9 (4)	0.37	aspartate-semialdehyde dehydrogenase
229	gi|15024640|gb|AAK79644.1|AE007677_6	108	100454	17 (3)	14 (3)	0.1	Alanyl-tRNA synthetase
230	gi|15025598|gb|AAK80524.1|AE007755_7	108	22372	10 (3)	5 (1)	0.15	Rubrerythrin
231	gi|15025276|gb|AAK80229.1|AE007728_8	107	22251	11 (4)	7 (3)	0.52	Predicted Zn-dependent hydrolase of metallo-beta-lactamase superfamily
232	gi|15022968|gb|AAK78125.1|AE007526_4	107	29893	6 (3)	5 (3)	0.37	Membrane permease, predicted cation efflux pumps
233	gi|15024710|gb|AAK79708.1|AE007683_7	106	36459	18 (5)	8 (3)	0.3	Phosphotransacetylase
234	gi|15026171|gb|AAK81045.1|AE007807_3	106	23958	16 (6)	6 (4)	0.69	Ribosomal protein S4
235	gi|15025700|gb|AAK80617.1|AE007764_9	104	53460	7 (3)	6 (3)	0.2	Glu-tRNAGln amidotransferase subunit A
236	gi|15026328|gb|AAK81188.1|AE007821_5	103	46107	11 (4)	8 (3)	0.23	Gamma-glutamyl phosphate reductase
237	gi|15025391|gb|AAK80334.1|AE007738_2	103	27569	6 (2)	5 (2)	0.26	Dihydrodipicolinate reductase
238	gi|15026184|gb|AAK81057.1|AE007808_10	103	19349	23 (7)	4 (3)	0.9	Ribosomal protein L6
239	gi|15023845|gb|AAK78919.1|AE007609_12	102	13100	5 (4)	4 (3)	1.01	Phosphoribosyl-ATP pyrophosphohydrolase
240	gi|15026225|gb|AAK81095.1|AE007811_2	102	43220	10 (6)	7 (5)	0.45	Tryptophan synthase beta chain

## Sheet: Sheet2
Identification of protein spots on 2-D gel by MALDI-TOF/TOF
protein spot number	protein description, identification peaks and parameters				Sequence Coverage
1	gi|15026388|gb|AAK81241.1|AE007828_1	Predicted membrane protein	Mass: 58575 Score: 119 Matches: 1(1) Sequences: 1(1) emPAI: 0.10		Sequence Coverage: 2%
	Start - End Observed Mr(expt) Mr(calc) ppm Miss Sequence (Individual ions scores > 32 indicate identity or extensive homology (p<0.05))
	2 - 15 1518.8219 1517.8146 1517.7950 13 0 M.ANSIVFQNAASQLR.S (Ions score 119)
2	gi|144827|gb|AAA23243.1|	groEL	Mass: 58152 Score: 202 Matches: 5(5) Sequences: 4(4) emPAI: 0.6		Sequence Coverage: 11%
	Start - End Observed Mr(expt) Mr(calc) ppm Miss Sequence (Individual ions scores > 32 indicate identity or extensive homology (p<0.05))
	4 - 12 1078.5393 1077.5320 1077.5454 -12 0 K.QILYGEEAR.R (Ions score 43)
	80 - 100 2102.0938 2101.0865 2101.1015 -7 0 K.TNDVAGDGTTTATLLAQAIIR.E (Ions score 79)
	180 - 195 1813.7953 1812.7880 1812.8022 -8 0 K.SMGTELDVVEGMQFDR.G (Ions score 75)
	180 - 195 1829.7947 1828.7874 1828.7972 -5 0 K.SMGTELDVVEGMQFDR.G Oxidation (M) (Ions score 51)
	349 - 362 1654.7384 1653.7311 1653.7482 -10 1 R.GQIEETTSDFDREK.L (Ions score 65)
3	gi|144827|gb|AAA23243.1|	groEL	Mass: 58152 Score: 469 Matches: 8(8) Sequences: 6(6) emPAI: 1.31		Sequence Coverage: 14%
	Start - End Observed Mr(expt) Mr(calc) ppm Miss Sequence (Individual ions scores > 32 indicate identity or extensive homology (p<0.05))
	4 - 12 1078.5802 1077.5729 1077.5454 26 0 K.QILYGEEAR.R (Ions score 62)
	80 - 100 2102.1685 2101.1612 2101.1015 28 0 K.TNDVAGDGTTTATLLAQAIIR.E (Ions score 150)
	180 - 195 1813.8573 1812.8500 1812.8022 26 0 K.SMGTELDVVEGMQFDR.G (Ions score 120)
	180 - 195 1829.8586 1828.8513 1828.7972 30 0 K.SMGTELDVVEGMQFDR.G Oxidation (M) (Ions score 55)
	180 - 195 1845.8578 1844.8505 1844.7921 32 0 K.SMGTELDVVEGMQFDR.G 2 Oxidation (M) (Ions score 41)
	289 - 305 1743.9938 1742.9865 1742.9302 32 0 R.DIAILTGGEVISEELGK.D (Ions score 103)
	349 - 360 1397.6547 1396.6474 1396.6107 26 0 R.GQIEETTSDFDR.E (Ions score 66)
	349 - 362 1654.7986 1653.7913 1653.7482 26 1 R.GQIEETTSDFDREK.L (Ions score 68)
4	gi|144827|gb|AAA23243.1|	groEL	Mass: 58152 Score: 618 Matches: 9(9) Sequences: 8(8) emPAI: 1.56		Sequence Coverage: 18%
	Start - End Observed Mr(expt) Mr(calc) ppm Miss Sequence (Individual ions scores > 33 indicate identity or extensive homology (p<0.05))
	4 - 12 1078.5531 1077.5458 1077.5454 0 0 K.QILYGEEAR.R (Ions score 52)
	43 - 57 1502.8248 1501.8175 1501.8140 2 0 K.FGAPLITNDGVSIAK.E (Ions score 123)
	80 - 100 2102.1199 2101.1126 2101.1015 5 0 K.TNDVAGDGTTTATLLAQAIIR.E (Ions score 156)
	180 - 195 1813.8158 1812.8085 1812.8022 3 0 K.SMGTELDVVEGMQFDR.G (Ions score 110)
	180 - 195 1829.8137 1828.8064 1828.7972 5 0 K.SMGTELDVVEGMQFDR.G Oxidation (M) (Ions score 60)
	289 - 305 1743.9528 1742.9455 1742.9302 9 0 R.DIAILTGGEVISEELGK.D (Ions score 123)
	349 - 360 1397.6206 1396.6133 1396.6107 2 0 R.GQIEETTSDFDR.E (Ions score 87)
	349 - 362 1654.7628 1653.7555 1653.7482 4 1 R.GQIEETTSDFDREK.L (Ions score 79)
	473 - 482 1086.5576 1085.5503 1085.5506 -0 0 K.GIGFDALHEK.Y (Ions score 56)
5	gi|144827|gb|AAA23243.1|	groEL	Mass: 58152 Score: 467 Matches: 8(8) Sequences: 6(6) emPAI: 1.31		Sequence Coverage: 13%
	Start - End Observed Mr(expt) Mr(calc) ppm Miss Sequence (Individual ions scores > 32 indicate identity or extensive homology (p<0.05))
	4 - 12 1078.5502 1077.5429 1077.5454 -2 0 K.QILYGEEAR.R (Ions score 62)
	80 - 100 2102.1130 2101.1057 2101.1015 2 0 K.TNDVAGDGTTTATLLAQAIIR.E (Ions score 136)
	105 - 116 1256.6758 1255.6685 1255.6707 -2 0 K.NVTAGANPMLIR.N (Ions score 68)
	180 - 195 1813.8104 1812.8031 1812.8022 0 0 K.SMGTELDVVEGMQFDR.G (Ions score 111)
	180 - 195 1829.8146 1828.8073 1828.7972 6 0 K.SMGTELDVVEGMQFDR.G Oxidation (M) (Ions score 77)
	180 - 195 1845.8146 1844.8073 1844.7921 8 0 K.SMGTELDVVEGMQFDR.G 2 Oxidation (M) (Ions score 42)
	349 - 360 1397.6165 1396.6092 1396.6107 -1 0 R.GQIEETTSDFDR.E (Ions score 69)
	349 - 362 1654.7576 1653.7503 1653.7482 1 1 R.GQIEETTSDFDREK.L (Ions score 93)
6	gi|144827|gb|AAA23243.1|	groEL	Mass: 58152 Score: 422 Matches: 8(8) Sequences: 6(6) emPAI: 1.31		Sequence Coverage: 13%
	Start - End Observed Mr(expt) Mr(calc) ppm Miss Sequence (Individual ions scores > 32 indicate identity or extensive homology (p<0.05))
	4 - 12 1078.5653 1077.5580 1077.5454 12 0 K.QILYGEEAR.R (Ions score 55)
	80 - 100 2102.1445 2101.1372 2101.1015 17 0 K.TNDVAGDGTTTATLLAQAIIR.E (Ions score 141)
	105 - 116 1272.6869 1271.6796 1271.6656 11 0 K.NVTAGANPMLIR.N Oxidation (M) (Ions score 40)
	180 - 195 1813.8411 1812.8338 1812.8022 17 0 K.SMGTELDVVEGMQFDR.G (Ions score 123)
	180 - 195 1829.8376 1828.8303 1828.7972 18 0 K.SMGTELDVVEGMQFDR.G Oxidation (M) (Ions score 46)
	180 - 195 1845.8442 1844.8369 1844.7921 24 0 K.SMGTELDVVEGMQFDR.G 2 Oxidation (M) (Ions score 61)
	349 - 360 1397.6377 1396.6304 1396.6107 14 0 R.GQIEETTSDFDR.E (Ions score 82)
	349 - 362 1654.7795 1653.7722 1653.7482 15 1 R.GQIEETTSDFDREK.L (Ions score 71)
7	gi|144827|gb|AAA23243.1|	groEL	Mass: 58152 Score: 514 Matches: 9(9) Sequences: 7(7) emPAI: 1.56		Sequence Coverage: 16%
	Start - End Observed Mr(expt) Mr(calc) ppm Miss Sequence (Individual ions scores > 32 indicate identity or extensive homology (p<0.05))
	4 - 12 1078.5726 1077.5653 1077.5454 18 0 K.QILYGEEAR.R (Ions score 65)
	80 - 100 2102.1450 2101.1377 2101.1015 17 0 K.TNDVAGDGTTTATLLAQAIIR.E (Ions score 154)
	105 - 116 1272.6946 1271.6873 1271.6656 17 0 K.NVTAGANPMLIR.N Oxidation (M) (Ions score 38)
	180 - 195 1813.8419 1812.8346 1812.8022 18 0 K.SMGTELDVVEGMQFDR.G (Ions score 102)
	180 - 195 1829.8434 1828.8361 1828.7972 21 0 K.SMGTELDVVEGMQFDR.G Oxidation (M) (Ions score 61)
	180 - 195 1845.8400 1844.8327 1844.7921 22 0 K.SMGTELDVVEGMQFDR.G 2 Oxidation (M) (Ions score 55)
	289 - 305 1743.9797 1742.9724 1742.9302 24 0 R.DIAILTGGEVISEELGK.D (Ions score 118)
	349 - 360 1397.6443 1396.6370 1396.6107 19 0 R.GQIEETTSDFDR.E (Ions score 77)
	349 - 362 1654.7844 1653.7771 1653.7482 17 1 R.GQIEETTSDFDREK.L (Ions score 65)
8	gi|325510964|gb|ADZ22600.1|	putative S-layer protein	Mass: 47277 Score: 763 Matches: 8(8) Sequences: 8(8) emPAI: 1.55		Sequence Coverage: 29%
	Start - End Observed Mr(expt) Mr(calc) ppm Miss Sequence (Individual ions scores > 32 indicate identity or extensive homology (p<0.05))
	160 - 181 2416.2195 2415.2122 2415.1401 30 0 K.DGTDDIADIENSNLNINNVIEK.N (Ions score 190)
	182 - 197 1798.8773 1797.8700 1797.8210 27 0 K.NQIYSSYSGDGVFFSK.Q (Ions score 132)
	198 - 212 1623.8734 1622.8661 1622.8264 24 0 K.QSYGTLDSNVIIGTR.V (Ions score 130)
	220 - 237 1963.9897 1962.9824 1962.9283 28 0 R.NSEVGYNVIENSPTNGIR.Y Deamidated (NQ) (Ions score 146)
	247 - 264 1874.0397 1873.0324 1872.9905 22 0 K.IIGNTIENSTNSGISVVR.E (Ions score 113)
	265 - 275 1275.6636 1274.6563 1274.6255 24 0 R.ENPSVTPVNYR.A (Ions score 63)
	281 - 290 1102.6107 1101.6034 1101.5778 23 0 K.IDNNTIIGSR.Y (Ions score 80)
	325 - 340 1858.9946 1857.9873 1857.9333 29 0 K.LSISQNHINNSNYNLK.E (Ions score 116)
9	gi|325510964|gb|ADZ22600.1|	putative S-layer protein	Mass: 47277 Score: 799 Matches: 8(8) Sequences: 8(8) emPAI: 1.55		Sequence Coverage: 29%
	Start - End Observed Mr(expt) Mr(calc) ppm Miss Sequence (Individual ions scores > 32 indicate identity or extensive homology (p<0.05))
	160 - 181 2416.2603 2415.2530 2415.1401 47 0 K.DGTDDIADIENSNLNINNVIEK.N (Ions score 182)
	182 - 197 1798.8937 1797.8864 1797.8210 36 0 K.NQIYSSYSGDGVFFSK.Q (Ions score 142)
	198 - 212 1623.8912 1622.8839 1622.8264 35 0 K.QSYGTLDSNVIIGTR.V (Ions score 126)
	220 - 237 1964.0076 1963.0003 1962.9283 37 0 R.NSEVGYNVIENSPTNGIR.Y Deamidated (NQ) (Ions score 150)
	247 - 264 1874.0667 1873.0594 1872.9905 37 0 K.IIGNTIENSTNSGISVVR.E (Ions score 134)
	265 - 275 1275.6779 1274.6706 1274.6255 35 0 R.ENPSVTPVNYR.A (Ions score 71)
	291 - 300 1141.6266 1140.6193 1140.5815 33 0 R.YFGIEASNLK.E (Ions score 76)
	325 - 340 1859.0118 1858.0045 1857.9333 38 0 K.LSISQNHINNSNYNLK.E (Ions score 120)
10	gi|325510964|gb|ADZ22600.1|	putative S-layer protein	Mass: 47277 Score: 851 Matches: 9(9) Sequences: 9(9) emPAI: 1.87		Sequence Coverage: 31%
	Start - End Observed Mr(expt) Mr(calc) ppm Miss Sequence (Individual ions scores > 32 indicate identity or extensive homology (p<0.05))
	160 - 181 2416.2952 2415.2879 2415.1401 61 0 K.DGTDDIADIENSNLNINNVIEK.N (Ions score 167)
	182 - 197 1798.9165 1797.9092 1797.8210 49 0 K.NQIYSSYSGDGVFFSK.Q (Ions score 127)
	198 - 212 1623.9103 1622.9030 1622.8264 47 0 K.QSYGTLDSNVIIGTR.V (Ions score 136)
	220 - 237 1964.0305 1963.0232 1962.9283 48 0 R.NSEVGYNVIENSPTNGIR.Y Deamidated (NQ) (Ions score 150)
	247 - 264 1874.0836 1873.0763 1872.9905 46 0 K.IIGNTIENSTNSGISVVR.E (Ions score 155)
	265 - 275 1275.6914 1274.6841 1274.6255 46 0 R.ENPSVTPVNYR.A (Ions score 69)
	281 - 290 1102.6343 1101.6270 1101.5778 45 0 K.IDNNTIIGSR.Y (Ions score 78)
	291 - 300 1141.6388 1140.6315 1140.5815 44 0 R.YFGIEASNLK.E (Ions score 86)
	325 - 340 1859.0331 1858.0258 1857.9333 50 0 K.LSISQNHINNSNYNLK.E (Ions score 129)
11	gi|15025540|gb|AAK80471.1|AE007750_5	Extracellular neutral metalloprotease, NPRE	Mass: 60325 Score: 552 Matches: 6(6) Sequences: 6(6) emPAI: 0.73		Sequence Coverage: 18%
	Start - End Observed Mr(expt) Mr(calc) ppm Miss Sequence (Individual ions scores > 32 indicate identity or extensive homology (p<0.05))
	243 - 269 2857.6470 2856.6397 2856.4757 57 0 K.GTAVDGTSKPLNLYLTGSTYQLIDTTK.A (Ions score 145)
	295 - 304 1094.6031 1093.5958 1093.5404 51 0 K.SNIFTNEAAK.A (Ions score 65)
	305 - 321 1982.0430 1981.0357 1980.9258 56 0 K.AEVSAHYYAGVVYDFYK.N (Ions score 124)
	422 - 447 2900.4448 2899.4375 2899.2798 54 0 K.NGGNWAFSASDWVVGDGLFLNNTTHR.A Deamidated (NQ); 2 Dioxidation (W) (Ions score 168)
	500 - 506 923.5204 922.5132 922.4661 51 0 K.TAHIYYR.A (Ions score 49)
	507 - 522 1731.9138 1730.9065 1730.8111 55 0 R.ALTNYLTSDADFSSAR.N (Ions score 138)
12	gi|15025540|gb|AAK80471.1|AE007750_5	Extracellular neutral metalloprotease, NPRE	Mass: 60325 Score: 455 Matches: 7(7) Sequences: 6(6) emPAI: 0.90		Sequence Coverage: 18%
	Start - End Observed Mr(expt) Mr(calc) ppm Miss Sequence (Individual ions scores > 32 indicate identity or extensive homology (p<0.05))
	243 - 269 2857.6780 2856.6707 2856.4757 68 0 K.GTAVDGTSKPLNLYLTGSTYQLIDTTK.A (Ions score 95)
	295 - 304 1094.6063 1093.5990 1093.5404 54 0 K.SNIFTNEAAK.A (Ions score 73)
	305 - 321 1982.0602 1981.0529 1980.9258 64 0 K.AEVSAHYYAGVVYDFYK.N (Ions score 142)
	422 - 447 2836.4978 2835.4905 2835.3001 67 0 K.NGGNWAFSASDWVVGDGLFLNNTTHR.A Deamidated (NQ) (Ions score 69)
	422 - 447 2900.4717 2899.4644 2899.2798 64 0 K.NGGNWAFSASDWVVGDGLFLNNTTHR.A Deamidated (NQ); 2 Dioxidation (W) (Ions score 70)
	500 - 506 923.5235 922.5162 922.4661 54 0 K.TAHIYYR.A (Ions score 53)
	507 - 522 1731.9231 1730.9158 1730.8111 60 0 R.ALTNYLTSDADFSSAR.N (Ions score 116)
13	gi|15025540|gb|AAK80471.1|AE007750_5	Extracellular neutral metalloprotease, NPRE	Mass: 60325 Score: 528 Matches: 6(6) Sequences: 6(6) emPAI: 0.73		Sequence Coverage: 18%
	Start - End Observed Mr(expt) Mr(calc) ppm Miss Sequence (Individual ions scores > 31 indicate identity or extensive homology (p<0.05))
	243 - 269 2857.3623 2856.3550 2856.4757 -42 0 K.GTAVDGTSKPLNLYLTGSTYQLIDTTK.A (Ions score 107)
	295 - 304 1094.4851 1093.4778 1093.5404 -57 0 K.SNIFTNEAAK.A (Ions score 67)
	305 - 321 1981.8375 1980.8302 1980.9258 -48 0 K.AEVSAHYYAGVVYDFYK.N (Ions score 146)
	422 - 447 2900.1379 2899.1306 2899.2798 -51 0 K.NGGNWAFSASDWVVGDGLFLNNTTHR.A Deamidated (NQ); 2 Dioxidation (W) (Ions score 169)
	500 - 506 923.4210 922.4137 922.4661 -57 0 K.TAHIYYR.A (Ions score 51)
	507 - 522 1731.7324 1730.7251 1730.8111 -50 0 R.ALTNYLTSDADFSSAR.N (Ions score 122)
14	gi|1055220|gb|AAA95969.1|	putative b-subunit of electron-transfer flavoprotein	Mass: 27217 Score: 704 Matches: 9(9) Sequences: 9(9) emPAI: 5.93		Sequence Coverage: 55%
	Start - End Observed Mr(expt) Mr(calc) ppm Miss Sequence (Individual ions scores > 32 indicate identity or extensive homology (p<0.05))
	9 - 17 1014.5091 1013.5018 1013.5142 -12 0 K.QVPDTAEVR.I (Ions score 52)
	28 - 49 2364.2700 2363.2627 2363.2584 2 1 R.EGVPSIINPDDKNALEEALVLK.D (Ions score 134)
	50 - 67 1900.9119 1899.9046 1899.9149 -5 0 K.DNYGAHVTVISMGPPQAK.N Oxidation (M) (Ions score 159)
	68 - 87 2088.0608 2087.0535 2087.0568 -2 0 K.NALVEALAMGADEAVLLTDR.A Oxidation (M) (Ions score 111)
	88 - 106 1801.9277 1800.9204 1800.9370 -9 0 R.AFGGADTLATSHTIAAGIK.K (Ions score 134)
	108 - 117 1181.6547 1180.6474 1180.6604 -11 1 K.LKYDIVFAGR.Q (Ions score 60)
	110 - 117 940.4782 939.4709 939.4814 -11 0 K.YDIVFAGR.Q (Ions score 57)
	118 - 145 2978.5371 2977.5298 2977.5033 9 0 R.QAIDGDTAQVGPEIAEHLGIPQVTYVEK.V (Ions score 139)
	157 - 169 1551.7576 1550.7503 1550.7617 -7 1 R.KAWEDGYEVVEVK.T (Ions score 104)
15	gi|1055220|gb|AAA95969.1|	putative b-subunit of electron-transfer flavoprotein	Mass: 27217 Score: 834 Matches: 9(9) Sequences: 8(8) emPAI: 5.93		Sequence Coverage: 50%
	Start - End Observed Mr(expt) Mr(calc) ppm Miss Sequence (Individual ions scores > 32 indicate identity or extensive homology (p<0.05))
	9 - 17 1014.4731 1013.4658 1013.5142 -48 0 K.QVPDTAEVR.I (Ions score 67)
	28 - 49 2364.1885 2363.1812 2363.2584 -33 1 R.EGVPSIINPDDKNALEEALVLK.D (Ions score 109)
	50 - 67 1900.8491 1899.8418 1899.9149 -38 0 K.DNYGAHVTVISMGPPQAK.N Oxidation (M) (Ions score 158)
	68 - 87 2071.9822 2070.9749 2071.0619 -42 0 K.NALVEALAMGADEAVLLTDR.A (Ions score 187)
	68 - 87 2087.9856 2086.9783 2087.0568 -38 0 K.NALVEALAMGADEAVLLTDR.A Oxidation (M) (Ions score 98)
	88 - 106 1801.8669 1800.8596 1800.9370 -43 0 R.AFGGADTLATSHTIAAGIK.K (Ions score 153)
	108 - 117 1181.6127 1180.6054 1180.6604 -47 1 K.LKYDIVFAGR.Q (Ions score 79)
	110 - 117 940.4458 939.4385 939.4814 -46 0 K.YDIVFAGR.Q (Ions score 60)
	118 - 145 2978.3999 2977.3926 2977.5033 -37 0 R.QAIDGDTAQVGPEIAEHLGIPQVTYVEK.V (Ions score 157)
16	gi|15023718|gb|AAK78803.1|AE007598_7	Fructose-bisphosphate aldolase	Mass: 30482 Score: 264 Matches: 4(3) Sequences: 4(3) emPAI: 0.71		Sequence Coverage: 24%
	Start - End Observed Mr(expt) Mr(calc) ppm Miss Sequence (Individual ions scores > 32 indicate identity or extensive homology (p<0.05))
	17 - 31 1828.8363 1827.8290 1827.8791 -27 0 K.YAVGQFNINNLEWTK.A Dioxidation (W) (Ions score 93)
	72 - 93 2396.1682 2395.1609 2395.2172 -23 0 K.DLNITVPVALHLDHGSYEGAFK.V (Ions score 121)
	94 - 117 2674.1956 2673.1883 2673.2268 -14 0 K.VIEAGFSSVMFDGSHYDIAENIEK.T Oxidation (M) (Ions score 94)
	278 - 286 1038.5032 1037.4959 1037.5328 -36 0 K.MVLFGSVNR.A Oxidation (M) (Ions score 22)
17	gi|15023718|gb|AAK78803.1|AE007598_7	Fructose-bisphosphate aldolase	Mass: 30482 Score: 476 Matches: 6(6) Sequences: 4(4) emPAI: 2.12		Sequence Coverage: 24%
	Start - End Observed Mr(expt) Mr(calc) ppm Miss Sequence (Individual ions scores > 32 indicate identity or extensive homology (p<0.05))
	17 - 31 1828.8384 1827.8311 1827.8791 -26 0 K.YAVGQFNINNLEWTK.A Dioxidation (W) (Ions score 112)
	72 - 93 2396.1626 2395.1553 2395.2172 -26 0 K.DLNITVPVALHLDHGSYEGAFK.V (Ions score 115)
	94 - 117 2658.1829 2657.1756 2657.2319 -21 0 K.VIEAGFSSVMFDGSHYDIAENIEK.T (Ions score 146)
	94 - 117 2674.1853 2673.1780 2673.2268 -18 0 K.VIEAGFSSVMFDGSHYDIAENIEK.T Oxidation (M) (Ions score 131)
	278 - 286 1022.5097 1021.5024 1021.5379 -35 0 K.MVLFGSVNR.A (Ions score 51)
	278 - 286 1038.5037 1037.4964 1037.5328 -35 0 K.MVLFGSVNR.A Oxidation (M) (Ions score 56)
18	gi|15023718|gb|AAK78803.1|AE007598_7	Fructose-bisphosphate aldolase	Mass: 30482 Score: 717 Matches: 8(8) Sequences: 6(6) emPAI: 4.59		Sequence Coverage: 36%
	Start - End Observed Mr(expt) Mr(calc) ppm Miss Sequence (Individual ions scores > 32 indicate identity or extensive homology (p<0.05))
	17 - 31 1828.8247 1827.8174 1827.8791 -34 0 K.YAVGQFNINNLEWTK.A Dioxidation (W) (Ions score 80)
	72 - 93 2396.1509 2395.1436 2395.2172 -31 0 K.DLNITVPVALHLDHGSYEGAFK.V (Ions score 156)
	94 - 117 2658.1699 2657.1626 2657.2319 -26 0 K.VIEAGFSSVMFDGSHYDIAENIEK.T (Ions score 170)
	94 - 117 2674.1951 2673.1878 2673.2268 -15 0 K.VIEAGFSSVMFDGSHYDIAENIEK.T Oxidation (M) (Ions score 142)
	161 - 188 2878.4219 2877.4146 2877.5137 -34 0 K.IADLGVDILAAGIGNIHGVYPANWAGLR.F Dioxidation (W) (Ions score 197)
	189 - 196 978.4764 977.4692 977.5070 -39 0 R.FDVLEDIK.N (Ions score 58)
	278 - 286 1022.5059 1021.4986 1021.5379 -38 0 K.MVLFGSVNR.A (Ions score 65)
	278 - 286 1038.5004 1037.4931 1037.5328 -38 0 K.MVLFGSVNR.A Oxidation (M) (Ions score 53)
19	gi|15026695|gb|AAK81520.1|AE007856_4	Rubrerythrin	Mass: 20493 Score: 383 Matches: 6(6) Sequences: 6(6) emPAI: 4.76		Sequence Coverage: 37%
	Start - End Observed Mr(expt) Mr(calc) ppm Miss Sequence (Individual ions scores > 32 indicate identity or extensive homology (p<0.05))
	32 - 47 1874.8145 1873.8072 1873.8483 -22 1 K.FVEVKDEGEGWADEHK.I (Ions score 99)
	53 - 63 1214.6427 1213.6354 1213.6666 -26 1 K.GVDKEVLEGLR.A (Ions score 84)
	82 - 96 1725.7642 1724.7569 1724.8005 -25 1 R.QADREGYPEVAEAYK.R (Ions score 87)
	86 - 97 1411.6481 1410.6408 1410.6779 -26 1 R.EGYPEVAEAYKR.I (Ions score 80)
	98 - 108 1231.5635 1230.5562 1230.5880 -26 0 R.IAFEEAEHASK.F (Ions score 74)
	109 - 122 1490.7758 1489.7685 1489.8028 -23 0 K.FAELLGEVVVADTK.T (Ions score 107)
20	gi|15026695|gb|AAK81520.1|AE007856_4	Rubrerythrin	Mass: 20493 Score: 279 Matches: 4(4) Sequences: 4(4) emPAI: 2.21		Sequence Coverage: 22%
	Start - End Observed Mr(expt) Mr(calc) ppm Miss Sequence (Individual ions scores > 32 indicate identity or extensive homology (p<0.05))
	53 - 63 1214.6409 1213.6336 1213.6666 -27 1 K.GVDKEVLEGLR.A (Ions score 90)
	82 - 96 1725.7588 1724.7515 1724.8005 -28 1 R.QADREGYPEVAEAYK.R (Ions score 88)
	86 - 97 1411.6445 1410.6372 1410.6779 -29 1 R.EGYPEVAEAYKR.I (Ions score 79)
	109 - 122 1490.7740 1489.7667 1489.8028 -24 0 K.FAELLGEVVVADTK.T (Ions score 110)
21	gi|15026695|gb|AAK81520.1|AE007856_4	Rubrerythrin	Mass: 20493 Score: 347 Matches: 5(5) Sequences: 5(5) emPAI: 3.30		Sequence Coverage: 35%
	Start - End Observed Mr(expt) Mr(calc) ppm Miss Sequence (Individual ions scores > 32 indicate identity or extensive homology (p<0.05))
	32 - 47 1874.8416 1873.8343 1873.8483 -7 1 K.FVEVKDEGEGWADEHK.I (Ions score 114)
	53 - 63 1214.6594 1213.6521 1213.6666 -12 1 K.GVDKEVLEGLR.A (Ions score 85)
	86 - 97 1411.6697 1410.6624 1410.6779 -11 1 R.EGYPEVAEAYKR.I (Ions score 94)
	98 - 108 1231.5792 1230.5719 1230.5880 -13 0 R.IAFEEAEHASK.F (Ions score 69)
	109 - 122 1490.7975 1489.7902 1489.8028 -8 0 K.FAELLGEVVVADTK.T (Ions score 112)
22	gi|15026695|gb|AAK81520.1|AE007856_4	Rubrerythrin	Mass: 20493 Score: 360 Matches: 5(5) Sequences: 5(5) emPAI: 3.30		Sequence Coverage: 31%
	Start - End Observed Mr(expt) Mr(calc) ppm Miss Sequence (Individual ions scores > 32 indicate identity or extensive homology (p<0.05))
	32 - 47 1874.8108 1873.8035 1873.8483 -24 1 K.FVEVKDEGEGWADEHK.I (Ions score 120)
	53 - 63 1214.6464 1213.6391 1213.6666 -23 1 K.GVDKEVLEGLR.A (Ions score 82)
	82 - 96 1725.7599 1724.7526 1724.8005 -28 1 R.QADREGYPEVAEAYK.R (Ions score 85)
	86 - 97 1411.6500 1410.6427 1410.6779 -25 1 R.EGYPEVAEAYKR.I (Ions score 87)
	109 - 122 1490.7751 1489.7678 1489.8028 -23 0 K.FAELLGEVVVADTK.T (Ions score 107)
23	gi|15026695|gb|AAK81520.1|AE007856_4	Rubrerythrin	Mass: 20493 Score: 378 Matches: 5(5) Sequences: 5(5) emPAI: 3.3		Sequence Coverage: 31%
	Start - End Observed Mr(expt) Mr(calc) ppm Miss Sequence (Individual ions scores > 32 indicate identity or extensive homology (p<0.05))
	32 - 47 1874.7961 1873.7888 1873.8483 -32 1 K.FVEVKDEGEGWADEHK.I (Ions score 123)
	53 - 63 1214.6355 1213.6282 1213.6666 -32 1 K.GVDKEVLEGLR.A (Ions score 80)
	82 - 96 1725.7460 1724.7387 1724.8005 -36 1 R.QADREGYPEVAEAYK.R (Ions score 83)
	86 - 97 1411.6368 1410.6295 1410.6779 -34 1 R.EGYPEVAEAYKR.I (Ions score 97)
	109 - 122 1490.7643 1489.7570 1489.8028 -31 0 K.FAELLGEVVVADTK.T (Ions score 112)
24	gi|15026695|gb|AAK81520.1|AE007856_4	Rubrerythrin	Mass: 20493 Score: 402 Matches: 6(6) Sequences: 6(6) emPAI: 4.76		Sequence Coverage: 37%
	Start - End Observed Mr(expt) Mr(calc) ppm Miss Sequence (Individual ions scores > 32 indicate identity or extensive homology (p<0.05))
	32 - 47 1874.7963 1873.7890 1873.8483 -32 1 K.FVEVKDEGEGWADEHK.I (Ions score 120)
	53 - 63 1214.6302 1213.6229 1213.6666 -36 1 K.GVDKEVLEGLR.A (Ions score 85)
	82 - 96 1725.7509 1724.7436 1724.8005 -33 1 R.QADREGYPEVAEAYK.R (Ions score 79)
	86 - 97 1411.6359 1410.6286 1410.6779 -35 1 R.EGYPEVAEAYKR.I (Ions score 97)
	98 - 108 1231.5492 1230.5419 1230.5880 -37 0 R.IAFEEAEHASK.F (Ions score 68)
	109 - 122 1490.7599 1489.7526 1489.8028 -34 0 K.FAELLGEVVVADTK.T (Ions score 102)
25	gi|144826|gb|AAA23242.1|	groES	Mass: 10420 Score: 273 Matches: 5(4) Sequences: 5(4) emPAI: 15.56		Sequence Coverage: 58%
	tart - End Observed Mr(expt) Mr(calc) ppm Miss Sequence (Individual ions scores > 33 indicate identity or extensive homology (p<0.05))
	14 - 22 1076.5470 1075.5397 1075.5509 -10 1 K.RLEAEETTK.S (Ions score 34)
	23 - 32 958.5458 957.5385 957.5495 -11 0 K.SGIVLPSSAK.E (Ions score 39)
	33 - 52 1967.0212 1966.0139 1966.0194 -3 0 K.EKPQMAEVVAVGPGGVVDGK.E (Ions score 100)
	69 - 85 1992.0500 1991.0427 1991.0575 -7 1 K.YSGTEIKVDNEELLILR.Q (Ions score 133)
	76 - 85 1213.6670 1212.6597 1212.6714 -10 0 K.VDNEELLILR.Q
26	gi|144826|gb|AAA23242.1|	groES	Mass: 10420 Score: 225 Matches: 4(3) Sequences: 4(3) emPAI: 8.15		Sequence Coverage: 48%
	Start - End Observed Mr(expt) Mr(calc) ppm Miss Sequence (Individual ions scores > 32 indicate identity or extensive homology (p<0.05))
	14 - 22 1076.5745 1075.5672 1075.5509 15 1 K.RLEAEETTK.S (Ions score 24)
	33 - 52 1967.0746 1966.0673 1966.0194 24 0 K.EKPQMAEVVAVGPGGVVDGK.E (Ions score 70)
	69 - 85 1992.1082 1991.1009 1991.0575 22 1 K.YSGTEIKVDNEELLILR.Q (Ions score 131)
	76 - 85 1213.6993 1212.6920 1212.6714 17 0 K.VDNEELLILR.Q (Ions score 84)
27	NOT KNOWN
28	gi|15026046|gb|AAK80931.1|AE007796_1	Cold shock protein	Mass: 7307 Score: 79 Matches: 2(2) Sequences: 2(2) emPAI: 3.80		Sequence Coverage: 58%
	Start - End Observed Mr(expt) Mr(calc) ppm Miss Sequence (Individual ions scores > 33 indicate identity or extensive homology (p<0.05))
	13 - 33 2332.1643 2331.1570 2331.1172 17 0 K.GYGFITTQEGNDVFVHYSGIK.D (Ions score 38)
	39 - 55 1951.9404 1950.9331 1950.9058 14 0 K.TLEEGQEVEFDLTEGQK.G (Ions score 69)
29	gi|2829138|gb|AAC13160.1|	glyceraldehyde-3-phosphate dehydrogenase	Mass: 35999 Score: 120 Matches: 3(3) Sequences: 2(2) emPAI: 0.66		Sequence Coverage: 9%
	Start - End Observed Mr(expt) Mr(calc) ppm Miss Sequence (Individual ions scores > 32 indicate identity or extensive homology (p<0.05))
	234 - 249 1638.9781 1637.9708 1637.9604 6 0 R.VPVPTGSITELVSVLK.K (Ions score 76)
	308 - 324 2034.9589 2033.9516 2033.9153 18 0 K.TAAWYDNEMSYTSQLVR.T (Ions score 48)
	308 - 324 2050.9561 2049.9488 2049.9102 19 0 K.TAAWYDNEMSYTSQLVR.T Oxidation (M) (Ions score 36)
30	gi|2829138|gb|AAC13160.1|	glyceraldehyde-3-phosphate dehydrogenase	Mass: 35999 Score: 152 Matches: 3(3) Sequences: 2(2) emPAI: 0.59		Sequence Coverage: 9%
	Start - End Observed Mr(expt) Mr(calc) ppm Miss Sequence (Individual ions scores > 32 indicate identity or extensive homology (p<0.05))
	234 - 249 1638.9619 1637.9546 1637.9604 -4 0 R.VPVPTGSITELVSVLK.K (Ions score 97)
	308 - 324 2034.9076 2033.9003 2033.9153 -7 0 K.TAAWYDNEMSYTSQLVR.T (Ions score 54)
	308 - 324 2050.9143 2049.9070 2049.9102 -2 0 K.TAAWYDNEMSYTSQLVR.T Oxidation (M) (Ions score 61)

## Sheet: Sheet3
Temporal gene expression (log2-normolized intensity values) of the Top-30 abundant proteins in C. acetobutylicum biofilm identified by LC-MS/MS
Gene locus	Description	18 h	42 h	66 h	102 h	150 h
CA_C2703	molecular chaperone GroEL (Hsp60)	13.0776	14.2986	14.0796	13.7922	14.0621
CEA_G3563	putative S-layer protein	12.9088	12.2234	11.9743	12.9179	12.5468
CA_C3597	Rubrerythrin	18.1629	18.0323	18.0323	18.0323	18.0323
CA_C2710	Electron transfer flavoprotein beta-subunit	12.5234	13.0262	12.9179	13.0031	12.8989
CA_C0709	glyceraldehyde-3-phosphate dehydrogenase	14.8508	14.9266	14.7927	14.8348	14.7927
CA_C2452	Flavodoxin	11.7261	11.2953	11.714	11.8729	11.9645
CA_C1555	flagellin	9.10936	8.71041	7.99406	9.03207	8.98869
CA_C1747	Acyl carrier protein, ACP	10.5509	10.3243	10.2193	10.201	10.2685
CA_C3136	Elongation Factor Tu (Ef-Tu)	16.7834	16.8077	16.3118	16.3713	16.3118
CA_C2990	Cold shock protein	13.9961	14.0017	13.4905	13.6723	13.4731
CA_C1834	Host factor I protein Hfq	13.1212	13.0031	13.0715	13.4156	13.1799
CA_C3125	Ribosomal protein L29	16.1835	15.8821	15.34	15.5597	15.4976
CA_C2712	crotonase	14.8267	15.304	15.1692	15.304	15.2227
CA_C1807	Ribosomal Protein S15	13.8604	14.1497	13.8604	14.0576	13.9404
CA_C3211	DNA binding protein HU	14.4242	14.0922	13.8101	14.0922	13.8604
CA_P0164	Acetoacetyl-CoA:acetate/butyrate CoA-transferase subunit B	14.8622	15.1494	16.3713	16.2149	16.1835
CA_C2704	molecular chaperone groES (Hsp10, Hsp60 cofactor)	16.5778	17.1743	17.0679	16.7834	16.8476
CA_C3145	Ribosomal protein L7/L12	16.7834	16.8077	16.3118	16.3713	16.3118
CA_C3076	Phosphate butyryltransferase	14.0707	14.4629	14.2599	14.2466	14.3927
CA_C1281	heat shock protein grpE (hsp20, Hsp70 cofactor)	15.3573	15.7729	16.3535	16.1505	16.3713
CA_C1282	molecular chaperone DnaK(Hsp70)	17.7129	17.9419	18.1629	18.1629	18.1629
CA_C2229	Pyruvate:ferredoxin oxidoreductase	15.2101	15.3793	15.3967	15.5812	15.4522
CA_C2641	FKBP-type peptidyl-prolyl cis-transisomerase (trigger factor)	15.5198	15.34	15.6579	15.7221	15.6141
CA_C3075	Butyrate kinase, BUK	15.3967	15.8509	15.6247	15.6247	15.5127
CA_C2873	acetyl coenzyme A acetyltransferase (thiolase)	14.8798	15.5519	15.5127	15.2514	15.3573
CA_P0165	acetoacetate decarboxylase	12.6396	12.449	12.3577	12.5582	12.4234
CA_P0162	alcohol dehydrogenase E	15.0796	15.1905	16.4353	16.1835	16.2487
CA_C0711	triosephosphate isomerase	13.9404	13.8604	13.8496	13.3539	13.4614
CA_C2597	Hypothetical protein	11.2595	11.7289	12.1636	12.2331	12.0913
CA_C3558	Probable S-layer protein	17.0679	16.3535	15.5198	16.2049	16.2149
